# Supplementary material for: Incorporation of a Nitric Oxide Donating Motif into Novel PC-PLC Inhibitors Provides Enhanced Anti-Proliferative Activity
Source: Int J Mol Sci. 2021 Oct 26;22(21):11518. doi: 10.3390/ijms222111518 (PMC8583960; doi:10.3390/ijms222111518)
Supplement: Supplementary file 1 [file ijms-22-11518-s001.zip]

Archive with 1 entries (1 files):
- ijms-1409445-supplementary.pdf
